# Supplementary material for: Transcriptome and metabonomics combined analysis revealed the energy supply mechanism involved in fruiting body initiation in Chinese cordyceps
Source: Sci Rep. 2023 Jun 12;13:9500. doi: 10.1038/s41598-023-36261-7 (PMC10261108; doi:10.1038/s41598-023-36261-7)
Supplement: Supplementary file 1 — Supplementary Table S1. [file 41598_2023_36261_MOESM1_ESM.xlsx]

## Sheet: C_B
				Map of metabolic pathway enrichment in S2 vs S1 group
ID Annotation	Annotation	in set	set	in background	background	RichFactor	p-value	-lg(p-value)	FDR correction	Matching IDs	URL
cmt00591	Linoleic acid metabolism	7	72	28	2896	0.25	3.41425e-06	5.46671	0.000194612	C04717 C06426 C14766 C14767 C14827 C14829 C14835	https://www.genome.jp/kegg-bin/show_pathway?cmt00591/cmt:C04717%09red/cmt:C06426%09red/cmt:C14766%09red/cmt:C14767%09red/cmt:C14827%09red/cmt:C14829%09red/cmt:C14835%09red
cmt00290	Valine, leucine and isoleucine biosynthesis	3	72	23	2896	0.130435	0.0182664	1.73835	0.36113	C00022 C00188 C04411	https://www.genome.jp/kegg-bin/show_pathway?cmt00290/cmt:C00022%09blue/cmt:C00188%09blue/cmt:C04411%09blue
cmt00260	Glycine, serine and threonine metabolism	4	72	50	2896	0.08	0.0342094	1.46585	0.36113	C00022 C00114 C00188 C03232	https://www.genome.jp/kegg-bin/show_pathway?cmt00260/cmt:C00022%09blue/cmt:C00114%09blue/cmt:C00188%09blue/cmt:C03232%09blue
cmt00770	Pantothenate and CoA biosynthesis	3	72	30	2896	0.1	0.0370147	1.43163	0.36113	C00022 C00106 C00864	https://www.genome.jp/kegg-bin/show_pathway?cmt00770/cmt:C00022%09blue/cmt:C00106%09blue/cmt:C00864%09blue
cmt00564	Glycerophospholipid metabolism	4	72	52	2896	0.0769231	0.0387581	1.41164	0.36113	C00114 C00416 C01233 C04230	https://www.genome.jp/kegg-bin/show_pathway?cmt00564/cmt:C00114%09blue/cmt:C00416%09red/cmt:C01233%09blue/cmt:C04230%09red
cmt00010	Glycolysis / Gluconeogenesis	3	72	31	2896	0.0967742	0.0402677	1.39504	0.36113	C00022 C00267 C06186	https://www.genome.jp/kegg-bin/show_pathway?cmt00010/cmt:C00022%09blue/cmt:C00267%09red/cmt:C06186%09blue
cmt00760	Nicotinate and nicotinamide metabolism	4	72	55	2896	0.0727273	0.0462037	1.33532	0.36113	C00003 C00022 C01004 C01384	https://www.genome.jp/kegg-bin/show_pathway?cmt00760/cmt:C00003%09red/cmt:C00022%09blue/cmt:C01004%09blue/cmt:C01384%09blue
cmt00790	Folate biosynthesis	4	72	58	2896	0.0689655	0.0543963	1.26443	0.36113	C00568 C04244 C05925 C05926	https://www.genome.jp/kegg-bin/show_pathway?cmt00790/cmt:C00568%09red/cmt:C04244%09red/cmt:C05925%09blue/cmt:C05926%09red
cmt00360	Phenylalanine metabolism	4	72	60	2896	0.0666667	0.0602703	1.2199	0.36113	C00022 C00079 C00805 C03519	https://www.genome.jp/kegg-bin/show_pathway?cmt00360/cmt:C00022%09blue/cmt:C00079%09red/cmt:C00805%09blue/cmt:C03519%09red
cmt00630	Glyoxylate and dicarboxylate metabolism	4	72	62	2896	0.0645161	0.0664705	1.17737	0.36113	C00022 C00158 C00988 C02123	https://www.genome.jp/kegg-bin/show_pathway?cmt00630/cmt:C00022%09blue/cmt:C00158%09blue/cmt:C00988%09blue/cmt:C02123%09blue
cmt00270	Cysteine and methionine metabolism	4	72	63	2896	0.0634921	0.0696917	1.15682	0.36113	C00022 C01180 C02989 C03232	https://www.genome.jp/kegg-bin/show_pathway?cmt00270/cmt:C00022%09blue/cmt:C01180%09blue/cmt:C02989%09blue/cmt:C03232%09blue
cmt00230	Purine metabolism	5	72	95	2896	0.0526316	0.0852468	1.06932	0.380844	C00262 C00360 C00366 C00387 C04376	https://www.genome.jp/kegg-bin/show_pathway?cmt00230/cmt:C00262%09blue/cmt:C00360%09red/cmt:C00366%09blue/cmt:C00387%09blue/cmt:C04376%09blue
cmt00020	Citrate cycle (TCA cycle)	2	72	20	2896	0.1	0.0868592	1.06118	0.380844	C00022 C00158	https://www.genome.jp/kegg-bin/show_pathway?cmt00020/cmt:C00022%09blue/cmt:C00158%09blue
cmt00052	Galactose metabolism	3	72	46	2896	0.0652174	0.104781	0.979718	0.426607	C00267 C00880 C01697	https://www.genome.jp/kegg-bin/show_pathway?cmt00052/cmt:C00267%09red/cmt:C00880%09red/cmt:C01697%09blue
cmt00350	Tyrosine metabolism	4	72	78	2896	0.0512821	0.127112	0.895814	0.458208	C00022 C01384 C05588 C05595	https://www.genome.jp/kegg-bin/show_pathway?cmt00350/cmt:C00022%09blue/cmt:C01384%09blue/cmt:C05588%09blue/cmt:C05595%09blue
cmt00520	Amino sugar and nucleotide sugar metabolism	5	72	108	2896	0.0462963	0.12862	0.890692	0.458208	C00140 C00267 C00645 C01674 C02713	https://www.genome.jp/kegg-bin/show_pathway?cmt00520/cmt:C00140%09blue/cmt:C00267%09red/cmt:C00645%09blue/cmt:C01674%09red/cmt:C02713%09red
cmt00051	Fructose and mannose metabolism	3	72	54	2896	0.0555556	0.149287	0.825978	0.483035	C00267 C00392 C00644	https://www.genome.jp/kegg-bin/show_pathway?cmt00051/cmt:C00267%09red/cmt:C00392%09red/cmt:C00644%09blue
cmt00250	Alanine, aspartate and glutamate metabolism	2	72	28	2896	0.0714286	0.152537	0.816624	0.483035	C00022 C00158	https://www.genome.jp/kegg-bin/show_pathway?cmt00250/cmt:C00022%09blue/cmt:C00158%09blue
cmt00750	Vitamin B6 metabolism	2	72	29	2896	0.0689655	0.161325	0.792298	0.483975	C00250 C06055	https://www.genome.jp/kegg-bin/show_pathway?cmt00750/cmt:C00250%09blue/cmt:C06055%09blue
cmt00730	Thiamine metabolism	2	72	31	2896	0.0645161	0.179165	0.746746	0.510622	C00003 C00022	https://www.genome.jp/kegg-bin/show_pathway?cmt00730/cmt:C00003%09red/cmt:C00022%09blue
cmt00410	beta-Alanine metabolism	2	72	32	2896	0.0625	0.188199	0.725383	0.510826	C00106 C00864	https://www.genome.jp/kegg-bin/show_pathway?cmt00410/cmt:C00106%09blue/cmt:C00864%09blue
cmt00030	Pentose phosphate pathway	2	72	35	2896	0.0571429	0.215647	0.666257	0.558721	C00022 C00257	https://www.genome.jp/kegg-bin/show_pathway?cmt00030/cmt:C00022%09blue/cmt:C00257%09red
cmt00261	Monobactam biosynthesis	2	72	39	2896	0.0512821	0.252757	0.597297	0.626398	C00022 C00188	https://www.genome.jp/kegg-bin/show_pathway?cmt00261/cmt:C00022%09blue/cmt:C00188%09blue
cmt00650	Butanoate metabolism	2	72	42	2896	0.047619	0.28073	0.551712	0.666733	C00022 C01384	https://www.genome.jp/kegg-bin/show_pathway?cmt00650/cmt:C00022%09blue/cmt:C01384%09blue
cmt00460	Cyanoamino acid metabolism	2	72	45	2896	0.0444444	0.308642	0.510545	0.697099	C00079 C08325	https://www.genome.jp/kegg-bin/show_pathway?cmt00460/cmt:C00079%09red/cmt:C08325%09red
cmt00340	Histidine metabolism	2	72	47	2896	0.0425532	0.327148	0.485255	0.697099	C00860 C05570	https://www.genome.jp/kegg-bin/show_pathway?cmt00340/cmt:C00860%09blue/cmt:C05570%09red
cmt00190	Oxidative phosphorylation	1	72	16	2896	0.0625	0.332275	0.478502	0.697099	C00003	https://www.genome.jp/kegg-bin/show_pathway?cmt00190/cmt:C00003%09red
cmt00680	Methane metabolism	3	72	84	2896	0.0357143	0.347764	0.458716	0.697099	C00022 C03232 C04732	https://www.genome.jp/kegg-bin/show_pathway?cmt00680/cmt:C00022%09blue/cmt:C03232%09blue/cmt:C04732%09blue
cmt00053	Ascorbate and aldarate metabolism	2	72	50	2896	0.04	0.354665	0.450182	0.697099	C00022 C04575	https://www.genome.jp/kegg-bin/show_pathway?cmt00053/cmt:C00022%09blue/cmt:C04575%09blue
cmt00970	Aminoacyl-tRNA biosynthesis	2	72	52	2896	0.0384615	0.372801	0.428523	0.705543	C00079 C00188	https://www.genome.jp/kegg-bin/show_pathway?cmt00970/cmt:C00079%09red/cmt:C00188%09blue
cmt00740	Riboflavin metabolism	1	72	20	2896	0.05	0.396617	0.401628	0.705543	C04732	https://www.genome.jp/kegg-bin/show_pathway?cmt00740/cmt:C04732%09blue
cmt00040	Pentose and glucuronate interconversions	2	72	56	2896	0.0357143	0.408455	0.388856	0.705543	C00022 C04575	https://www.genome.jp/kegg-bin/show_pathway?cmt00040/cmt:C00022%09blue/cmt:C04575%09blue
cmt02010	ABC transporters	3	72	93	2896	0.0322581	0.409464	0.387784	0.705543	C00140 C01606 C01674	https://www.genome.jp/kegg-bin/show_pathway?cmt02010/cmt:C00140%09blue/cmt:C01606%09blue/cmt:C01674%09red
cmt00430	Taurine and hypotaurine metabolism	1	72	22	2896	0.0454545	0.426455	0.370127	0.705543	C00022	https://www.genome.jp/kegg-bin/show_pathway?cmt00430/cmt:C00022%09blue
cmt00220	Arginine biosynthesis	1	72	23	2896	0.0434783	0.440824	0.355735	0.705543	C00327	https://www.genome.jp/kegg-bin/show_pathway?cmt00220/cmt:C00327%09blue
cmt00600	Sphingolipid metabolism	1	72	25	2896	0.04	0.468504	0.329286	0.705543	C00836	https://www.genome.jp/kegg-bin/show_pathway?cmt00600/cmt:C00836%09blue
cmt00565	Ether lipid metabolism	1	72	25	2896	0.04	0.468504	0.329286	0.705543	C01233	https://www.genome.jp/kegg-bin/show_pathway?cmt00565/cmt:C01233%09blue
cmt00240	Pyrimidine metabolism	2	72	65	2896	0.0307692	0.484904	0.314344	0.705543	C00106 C02355	https://www.genome.jp/kegg-bin/show_pathway?cmt00240/cmt:C00106%09blue/cmt:C02355%09blue
cmt00073	Cutin, suberine and wax biosynthesis	1	72	27	2896	0.037037	0.494833	0.305542	0.705543	C00712	https://www.genome.jp/kegg-bin/show_pathway?cmt00073/cmt:C00712%09blue
cmt00780	Biotin metabolism	1	72	28	2896	0.0357143	0.50751	0.294555	0.705543	C05921	https://www.genome.jp/kegg-bin/show_pathway?cmt00780/cmt:C05921%09red
cmt01040	Biosynthesis of unsaturated fatty acids	2	72	69	2896	0.0289855	0.516929	0.286569	0.705543	C00712 C06426	https://www.genome.jp/kegg-bin/show_pathway?cmt01040/cmt:C00712%09blue/cmt:C06426%09red
cmt04070	Phosphatidylinositol signaling system	1	72	29	2896	0.0344828	0.519874	0.284102	0.705543	C00416	https://www.genome.jp/kegg-bin/show_pathway?cmt04070/cmt:C00416%09red
cmt00620	Pyruvate metabolism	1	72	31	2896	0.0322581	0.54369	0.264648	0.719401	C00022	https://www.genome.jp/kegg-bin/show_pathway?cmt00620/cmt:C00022%09blue
cmt00660	C5-Branched dibasic acid metabolism	1	72	34	2896	0.0294118	0.577247	0.238638	0.719401	C00022	https://www.genome.jp/kegg-bin/show_pathway?cmt00660/cmt:C00022%09blue
cmt00400	Phenylalanine, tyrosine and tryptophan biosynthesis	1	72	34	2896	0.0294118	0.577247	0.238638	0.719401	C00079	https://www.genome.jp/kegg-bin/show_pathway?cmt00400/cmt:C00079%09red
cmt00330	Arginine and proline metabolism	2	72	78	2896	0.025641	0.58412	0.233498	0.719401	C00022 C01035	https://www.genome.jp/kegg-bin/show_pathway?cmt00330/cmt:C00022%09blue/cmt:C01035%09blue
cmt00480	Glutathione metabolism	1	72	38	2896	0.0263158	0.61823	0.20885	0.719401	C00127	https://www.genome.jp/kegg-bin/show_pathway?cmt00480/cmt:C00127%09red
cmt00561	Glycerolipid metabolism	1	72	38	2896	0.0263158	0.61823	0.20885	0.719401	C00416	https://www.genome.jp/kegg-bin/show_pathway?cmt00561/cmt:C00416%09red
cmt00380	Tryptophan metabolism	2	72	83	2896	0.0240964	0.618432	0.208708	0.719401	C00398 C05655	https://www.genome.jp/kegg-bin/show_pathway?cmt00380/cmt:C00398%09blue/cmt:C05655%09blue
cmt00592	alpha-Linolenic acid metabolism	1	72	44	2896	0.0227273	0.672466	0.172329	0.760822	C16343	https://www.genome.jp/kegg-bin/show_pathway?cmt00592/cmt:C16343%09red
cmt00900	Terpenoid backbone biosynthesis	1	72	45	2896	0.0222222	0.680735	0.167022	0.760822	C00022	https://www.genome.jp/kegg-bin/show_pathway?cmt00900/cmt:C00022%09blue
cmt00640	Propanoate metabolism	1	72	48	2896	0.0208333	0.704326	0.152226	0.77205	C04225	https://www.genome.jp/kegg-bin/show_pathway?cmt00640/cmt:C04225%09red
cmt00440	Phosphonate and phosphinate metabolism	1	72	53	2896	0.0188679	0.739882	0.130838	0.795722	C00022	https://www.genome.jp/kegg-bin/show_pathway?cmt00440/cmt:C00022%09blue
cmt00061	Fatty acid biosynthesis	1	72	56	2896	0.0178571	0.759155	0.11967	0.80133	C00712	https://www.genome.jp/kegg-bin/show_pathway?cmt00061/cmt:C00712%09blue
cmt00130	Ubiquinone and other terpenoid-quinone biosynthesis	1	72	71	2896	0.0140845	0.836305	0.0776353	0.86644	C13309	https://www.genome.jp/kegg-bin/show_pathway?cmt00130/cmt:C13309%09blue
cmt00590	Arachidonic acid metabolism	1	72	75	2896	0.0133333	0.852374	0.0693697	0.86644	C02165	https://www.genome.jp/kegg-bin/show_pathway?cmt00590/cmt:C02165%09red
cmt00860	Porphyrin and chlorophyll metabolism	2	72	138	2896	0.0144928	0.86644	0.0622615	0.86644	C00188 C05775	https://www.genome.jp/kegg-bin/show_pathway?cmt00860/cmt:C00188%09blue/cmt:C05775%09red
