# Supplementary material for: Transcriptome and metabonomics combined analysis revealed the energy supply mechanism involved in fruiting body initiation in Chinese cordyceps
Source: Sci Rep. 2023 Jun 12;13:9500. doi: 10.1038/s41598-023-36261-7 (PMC10261108; doi:10.1038/s41598-023-36261-7)
Supplement: Supplementary file 2 — Supplementary Table S2. [file 41598_2023_36261_MOESM2_ESM.xlsx]

## Sheet: C_D
Supplementary Table S2 Map of metabolic pathway enrichment in S3 vs S2 groups
ID Annotation	Annotation	in set	set	in background	background	RichFactor	p-value	-lg(p-value)	FDR correction	Matching IDs	URL
cmt00591	Linoleic acid metabolism	6	73	28	2896	0.214286	5.06258e-05	4.29563	0.00303755	C04717 C06426 C14766 C14827 C14829 C14835	https://www.genome.jp/kegg-bin/show_pathway?cmt00591/cmt:C04717%09red/cmt:C06426%09red/cmt:C14766%09red/cmt:C14827%09red/cmt:C14829%09red/cmt:C14835%09red
cmt00310	Lysine degradation	5	73	50	2896	0.1	0.00776849	2.10966	0.23144	C00047 C00164 C01142 C01149 C03366	https://www.genome.jp/kegg-bin/show_pathway?cmt00310/cmt:C00047%09red/cmt:C00164%09red/cmt:C01142%09blue/cmt:C01149%09blue/cmt:C03366%09blue
cmt00760	Nicotinate and nicotinamide metabolism	5	73	55	2896	0.0909091	0.011572	1.93659	0.23144	C00003 C00022 C00455 C01004 C01384	https://www.genome.jp/kegg-bin/show_pathway?cmt00760/cmt:C00003%09blue/cmt:C00022%09red/cmt:C00455%09red/cmt:C01004%09red/cmt:C01384%09red
cmt00340	Histidine metabolism	4	73	47	2896	0.0851064	0.0292827	1.53339	0.337597	C00860 C05570 C05575 C20522	https://www.genome.jp/kegg-bin/show_pathway?cmt00340/cmt:C00860%09red/cmt:C05570%09blue/cmt:C05575%09blue/cmt:C20522%09blue
cmt00770	Pantothenate and CoA biosynthesis	3	73	30	2896	0.1	0.0383353	1.4164	0.337597	C00022 C00106 C00864	https://www.genome.jp/kegg-bin/show_pathway?cmt00770/cmt:C00022%09red/cmt:C00106%09red/cmt:C00864%09red
cmt00564	Glycerophospholipid metabolism	4	73	52	2896	0.0769231	0.0404736	1.39283	0.337597	C00114 C00416 C01233 C04230	https://www.genome.jp/kegg-bin/show_pathway?cmt00564/cmt:C00114%09red/cmt:C00416%09blue/cmt:C01233%09red/cmt:C04230%09blue
cmt00330	Arginine and proline metabolism	5	73	78	2896	0.0641026	0.045013	1.34666	0.337597	C00022 C00148 C01250 C03771 C15699	https://www.genome.jp/kegg-bin/show_pathway?cmt00330/cmt:C00022%09red/cmt:C00148%09red/cmt:C01250%09blue/cmt:C03771%09red/cmt:C15699%09red
cmt00350	Tyrosine metabolism	5	73	78	2896	0.0641026	0.045013	1.34666	0.337597	C00022 C00164 C00355 C01384 C05595	https://www.genome.jp/kegg-bin/show_pathway?cmt00350/cmt:C00022%09red/cmt:C00164%09red/cmt:C00355%09red/cmt:C01384%09red/cmt:C05595%09red
cmt00240	Pyrimidine metabolism	4	73	65	2896	0.0615385	0.0794884	1.0997	0.382478	C00106 C00299 C01168 C02067	https://www.genome.jp/kegg-bin/show_pathway?cmt00240/cmt:C00106%09red/cmt:C00299%09red/cmt:C01168%09blue/cmt:C02067%09red
cmt02010	ABC transporters	5	73	93	2896	0.0537634	0.083158	1.0801	0.382478	C00047 C00140 C00212 C00255 C01674	https://www.genome.jp/kegg-bin/show_pathway?cmt02010/cmt:C00047%09red/cmt:C00140%09red/cmt:C00212%09blue/cmt:C00255%09red/cmt:C01674%09red
cmt00650	Butanoate metabolism	3	73	42	2896	0.0714286	0.0876798	1.0571	0.382478	C00022 C00164 C01384	https://www.genome.jp/kegg-bin/show_pathway?cmt00650/cmt:C00022%09red/cmt:C00164%09red/cmt:C01384%09red
cmt00020	Citrate cycle (TCA cycle)	2	73	20	2896	0.1	0.0889433	1.05089	0.382478	C00022 C00311	https://www.genome.jp/kegg-bin/show_pathway?cmt00020/cmt:C00022%09red/cmt:C00311%09blue
cmt00740	Riboflavin metabolism	2	73	20	2896	0.1	0.0889433	1.05089	0.382478	C00016 C00255	https://www.genome.jp/kegg-bin/show_pathway?cmt00740/cmt:C00016%09blue/cmt:C00255%09red
cmt00230	Purine metabolism	5	73	95	2896	0.0526316	0.0892448	1.04942	0.382478	C00212 C00262 C00294 C00360 C00387	https://www.genome.jp/kegg-bin/show_pathway?cmt00230/cmt:C00212%09blue/cmt:C00262%09red/cmt:C00294%09red/cmt:C00360%09blue/cmt:C00387%09red
cmt00220	Arginine biosynthesis	2	73	23	2896	0.0869565	0.112922	0.947223	0.423456	C00437 C01250	https://www.genome.jp/kegg-bin/show_pathway?cmt00220/cmt:C00437%09blue/cmt:C01250%09blue
cmt00290	Valine, leucine and isoleucine biosynthesis	2	73	23	2896	0.0869565	0.112922	0.947223	0.423456	C00022 C00407	https://www.genome.jp/kegg-bin/show_pathway?cmt00290/cmt:C00022%09red/cmt:C00407%09red
cmt00600	Sphingolipid metabolism	2	73	25	2896	0.08	0.129732	0.886952	0.426424	C00195 C12144	https://www.genome.jp/kegg-bin/show_pathway?cmt00600/cmt:C00195%09blue/cmt:C12144%09blue
cmt00260	Glycine, serine and threonine metabolism	3	73	50	2896	0.06	0.13019	0.885423	0.426424	C00022 C00114 C02291	https://www.genome.jp/kegg-bin/show_pathway?cmt00260/cmt:C00022%09red/cmt:C00114%09red/cmt:C02291%09blue
cmt00970	Aminoacyl-tRNA biosynthesis	3	73	52	2896	0.0576923	0.141793	0.848345	0.426424	C00047 C00148 C00407	https://www.genome.jp/kegg-bin/show_pathway?cmt00970/cmt:C00047%09red/cmt:C00148%09red/cmt:C00407%09red
cmt00072	Synthesis and degradation of ketone bodies	1	73	6	2896	0.166667	0.142141	0.847279	0.426424	C00164	https://www.genome.jp/kegg-bin/show_pathway?cmt00072/cmt:C00164%09red
cmt00780	Biotin metabolism	2	73	28	2896	0.0714286	0.155931	0.807067	0.445518	C00047 C05921	https://www.genome.jp/kegg-bin/show_pathway?cmt00780/cmt:C00047%09red/cmt:C05921%09blue
cmt00010	Glycolysis / Gluconeogenesis	2	73	31	2896	0.0645161	0.183038	0.737459	0.47749	C00022 C06186	https://www.genome.jp/kegg-bin/show_pathway?cmt00010/cmt:C00022%09red/cmt:C06186%09red
cmt00730	Thiamine metabolism	2	73	31	2896	0.0645161	0.183038	0.737459	0.47749	C00003 C00022	https://www.genome.jp/kegg-bin/show_pathway?cmt00730/cmt:C00003%09blue/cmt:C00022%09red
cmt00410	beta-Alanine metabolism	2	73	32	2896	0.0625	0.192227	0.716185	0.480568	C00106 C00864	https://www.genome.jp/kegg-bin/show_pathway?cmt00410/cmt:C00106%09red/cmt:C00864%09red
cmt00630	Glyoxylate and dicarboxylate metabolism	3	73	62	2896	0.0483871	0.204323	0.689684	0.486716	C00022 C00311 C00988	https://www.genome.jp/kegg-bin/show_pathway?cmt00630/cmt:C00022%09red/cmt:C00311%09blue/cmt:C00988%09red
cmt00270	Cysteine and methionine metabolism	3	73	63	2896	0.047619	0.21091	0.675903	0.486716	C00022 C02291 C02989	https://www.genome.jp/kegg-bin/show_pathway?cmt00270/cmt:C00022%09red/cmt:C02291%09blue/cmt:C02989%09red
cmt00472	D-Arginine and D-ornithine metabolism	1	73	11	2896	0.0909091	0.245218	0.610448	0.544928	C03771	https://www.genome.jp/kegg-bin/show_pathway?cmt00472/cmt:C03771%09red
cmt00280	Valine, leucine and isoleucine degradation	2	73	41	2896	0.0487805	0.276716	0.557966	0.592963	C00164 C00407	https://www.genome.jp/kegg-bin/show_pathway?cmt00280/cmt:C00164%09red/cmt:C00407%09red
cmt00520	Amino sugar and nucleotide sugar metabolism	4	73	108	2896	0.037037	0.288719	0.539524	0.59735	C00140 C00357 C01674 C02713	https://www.genome.jp/kegg-bin/show_pathway?cmt00520/cmt:C00140%09red/cmt:C00357%09red/cmt:C01674%09red/cmt:C02713%09blue
cmt00460	Cyanoamino acid metabolism	2	73	45	2896	0.0444444	0.31444	0.502463	0.628879	C00407 C08325	https://www.genome.jp/kegg-bin/show_pathway?cmt00460/cmt:C00407%09red/cmt:C08325%09blue
cmt00190	Oxidative phosphorylation	1	73	16	2896	0.0625	0.336058	0.473586	0.650435	C00003	https://www.genome.jp/kegg-bin/show_pathway?cmt00190/cmt:C00003%09blue
cmt00380	Tryptophan metabolism	3	73	83	2896	0.0361446	0.348818	0.457401	0.654034	C00398 C00632 C05655	https://www.genome.jp/kegg-bin/show_pathway?cmt00380/cmt:C00398%09red/cmt:C00632%09blue/cmt:C05655%09red
cmt00053	Ascorbate and aldarate metabolism	2	73	50	2896	0.04	0.360988	0.442507	0.656342	C00022 C04575	https://www.genome.jp/kegg-bin/show_pathway?cmt00053/cmt:C00022%09red/cmt:C04575%09red
cmt00040	Pentose and glucuronate interconversions	2	73	56	2896	0.0357143	0.415285	0.381654	0.721493	C00022 C04575	https://www.genome.jp/kegg-bin/show_pathway?cmt00040/cmt:C00022%09red/cmt:C04575%09red
cmt00430	Taurine and hypotaurine metabolism	1	73	22	2896	0.0454545	0.430923	0.3656	0.721493	C00022	https://www.genome.jp/kegg-bin/show_pathway?cmt00430/cmt:C00022%09red
cmt00790	Folate biosynthesis	2	73	58	2896	0.0344828	0.432896	0.363617	0.721493	C00568 C05925	https://www.genome.jp/kegg-bin/show_pathway?cmt00790/cmt:C00568%09blue/cmt:C05925%09red
cmt00360	Phenylalanine metabolism	2	73	60	2896	0.0333333	0.450229	0.346567	0.730101	C00022 C03519	https://www.genome.jp/kegg-bin/show_pathway?cmt00360/cmt:C00022%09red/cmt:C03519%09blue
cmt00565	Ether lipid metabolism	1	73	25	2896	0.04	0.473209	0.324947	0.747173	C01233	https://www.genome.jp/kegg-bin/show_pathway?cmt00565/cmt:C01233%09red
cmt00250	Alanine, aspartate and glutamate metabolism	1	73	28	2896	0.0357143	0.512393	0.290397	0.759585	C00022	https://www.genome.jp/kegg-bin/show_pathway?cmt00250/cmt:C00022%09red
cmt00750	Vitamin B6 metabolism	1	73	29	2896	0.0344828	0.524804	0.280002	0.759585	C00847	https://www.genome.jp/kegg-bin/show_pathway?cmt00750/cmt:C00847%09red
cmt04070	Phosphatidylinositol signaling system	1	73	29	2896	0.0344828	0.524804	0.280002	0.759585	C00416	https://www.genome.jp/kegg-bin/show_pathway?cmt04070/cmt:C00416%09blue
cmt00620	Pyruvate metabolism	1	73	31	2896	0.0322581	0.5487	0.260665	0.759585	C00022	https://www.genome.jp/kegg-bin/show_pathway?cmt00620/cmt:C00022%09red
cmt00332	Carbapenem biosynthesis	1	73	32	2896	0.03125	0.560199	0.251658	0.759585	C00148	https://www.genome.jp/kegg-bin/show_pathway?cmt00332/cmt:C00148%09red
cmt00660	C5-Branched dibasic acid metabolism	1	73	34	2896	0.0294118	0.582337	0.234826	0.759585	C00022	https://www.genome.jp/kegg-bin/show_pathway?cmt00660/cmt:C00022%09red
cmt00030	Pentose phosphate pathway	1	73	35	2896	0.0285714	0.59299	0.226953	0.759585	C00022	https://www.genome.jp/kegg-bin/show_pathway?cmt00030/cmt:C00022%09red
cmt00300	Lysine biosynthesis	1	73	35	2896	0.0285714	0.59299	0.226953	0.759585	C00047	https://www.genome.jp/kegg-bin/show_pathway?cmt00300/cmt:C00047%09red
cmt00480	Glutathione metabolism	1	73	38	2896	0.0263158	0.623367	0.205256	0.759585	C00127	https://www.genome.jp/kegg-bin/show_pathway?cmt00480/cmt:C00127%09blue
cmt00561	Glycerolipid metabolism	1	73	38	2896	0.0263158	0.623367	0.205256	0.759585	C00416	https://www.genome.jp/kegg-bin/show_pathway?cmt00561/cmt:C00416%09blue
cmt00680	Methane metabolism	2	73	84	2896	0.0238095	0.632618	0.198859	0.759585	C00022 C01031	https://www.genome.jp/kegg-bin/show_pathway?cmt00680/cmt:C00022%09red/cmt:C01031%09blue
cmt00261	Monobactam biosynthesis	1	73	39	2896	0.025641	0.632987	0.198605	0.759585	C00022	https://www.genome.jp/kegg-bin/show_pathway?cmt00261/cmt:C00022%09red
cmt00592	alpha-Linolenic acid metabolism	1	73	44	2896	0.0227273	0.67757	0.169046	0.78551	C16346	https://www.genome.jp/kegg-bin/show_pathway?cmt00592/cmt:C16346%09red
cmt00900	Terpenoid backbone biosynthesis	1	73	45	2896	0.0222222	0.685823	0.163788	0.78551	C00022	https://www.genome.jp/kegg-bin/show_pathway?cmt00900/cmt:C00022%09red
cmt00052	Galactose metabolism	1	73	46	2896	0.0217391	0.693867	0.158724	0.78551	C01697	https://www.genome.jp/kegg-bin/show_pathway?cmt00052/cmt:C01697%09red
cmt00640	Propanoate metabolism	1	73	48	2896	0.0208333	0.709352	0.149138	0.788168	C00164	https://www.genome.jp/kegg-bin/show_pathway?cmt00640/cmt:C00164%09red
cmt00440	Phosphonate and phosphinate metabolism	1	73	53	2896	0.0188679	0.744763	0.127982	0.804983	C00022	https://www.genome.jp/kegg-bin/show_pathway?cmt00440/cmt:C00022%09red
cmt00051	Fructose and mannose metabolism	1	73	54	2896	0.0185185	0.751317	0.124177	0.804983	C00392	https://www.genome.jp/kegg-bin/show_pathway?cmt00051/cmt:C00392%09blue
cmt00100	Steroid biosynthesis	1	73	58	2896	0.0172414	0.775913	0.110187	0.81675	C05440	https://www.genome.jp/kegg-bin/show_pathway?cmt00100/cmt:C05440%09blue
cmt01040	Biosynthesis of unsaturated fatty acids	1	73	69	2896	0.0144928	0.831847	0.0799565	0.854665	C06426	https://www.genome.jp/kegg-bin/show_pathway?cmt01040/cmt:C06426%09red
cmt00130	Ubiquinone and other terpenoid-quinone biosynthesis	1	73	71	2896	0.0140845	0.840421	0.0755033	0.854665	C13309	https://www.genome.jp/kegg-bin/show_pathway?cmt00130/cmt:C13309%09red
cmt00860	Porphyrin and chlorophyll metabolism	1	73	138	2896	0.00724638	0.972959	0.0119055	0.972959	C05775	https://www.genome.jp/kegg-bin/show_pathway?cmt00860/cmt:C05775%09blue
