# Supplementary material for: Transcriptome and metabonomics combined analysis revealed the energy supply mechanism involved in fruiting body initiation in Chinese cordyceps
Source: Sci Rep. 2023 Jun 12;13:9500. doi: 10.1038/s41598-023-36261-7 (PMC10261108; doi:10.1038/s41598-023-36261-7)
Supplement: Supplementary file 3 — Supplementary Table S3. [file 41598_2023_36261_MOESM3_ESM.xlsx]

## Sheet: D_B
Map of metabolic pathway enrichment in S3 vs S1 group
ID Annotation	Annotation	in set	set	in background	background	RichFactor	p-value	-lg(p-value)	FDR correction	Matching IDs	URL
cmt00310	Lysine degradation	6	84	50	2896	0.12	0.00284435	2.54602	0.162128	C00047 C00164 C01149 C03087 C03366 C03793	https://www.genome.jp/kegg-bin/show_pathway?cmt00310/cmt:C00047%09blue/cmt:C00164%09blue/cmt:C01149%09red/cmt:C03087%09blue/cmt:C03366%09red/cmt:C03793%09red
cmt00740	Riboflavin metabolism	3	84	20	2896	0.15	0.0187915	1.72604	0.233698	C00016 C00255 C04732	https://www.genome.jp/kegg-bin/show_pathway?cmt00740/cmt:C00016%09red/cmt:C00255%09blue/cmt:C04732%09blue
cmt00790	Folate biosynthesis	5	84	58	2896	0.0862069	0.0250194	1.60172	0.233698	C00568 C04244 C05925 C05926 C16675	https://www.genome.jp/kegg-bin/show_pathway?cmt00790/cmt:C00568%09red/cmt:C04244%09red/cmt:C05925%09blue/cmt:C05926%09red/cmt:C16675%09blue
cmt00290	Valine, leucine and isoleucine biosynthesis	3	84	23	2896	0.130435	0.0274311	1.56176	0.233698	C00022 C00407 C04411	https://www.genome.jp/kegg-bin/show_pathway?cmt00290/cmt:C00022%09blue/cmt:C00407%09blue/cmt:C04411%09blue
cmt00220	Arginine biosynthesis	3	84	23	2896	0.130435	0.0274311	1.56176	0.233698	C00077 C00437 C03406	https://www.genome.jp/kegg-bin/show_pathway?cmt00220/cmt:C00077%09blue/cmt:C00437%09red/cmt:C03406%09blue
cmt00270	Cysteine and methionine metabolism	5	84	63	2896	0.0793651	0.0343109	1.46457	0.233698	C00022 C01180 C02291 C02989 C03232	https://www.genome.jp/kegg-bin/show_pathway?cmt00270/cmt:C00022%09blue/cmt:C01180%09blue/cmt:C02291%09red/cmt:C02989%09blue/cmt:C03232%09blue
cmt00472	D-Arginine and D-ornithine metabolism	2	84	11	2896	0.181818	0.0385824	1.41361	0.233698	C00077 C03771	https://www.genome.jp/kegg-bin/show_pathway?cmt00472/cmt:C00077%09blue/cmt:C03771%09blue
cmt00052	Galactose metabolism	4	84	46	2896	0.0869565	0.042666	1.36992	0.233698	C00267 C00795 C00880 C01697	https://www.genome.jp/kegg-bin/show_pathway?cmt00052/cmt:C00267%09red/cmt:C00795%09red/cmt:C00880%09red/cmt:C01697%09blue
cmt00340	Histidine metabolism	4	84	47	2896	0.0851064	0.0456367	1.34069	0.233698	C00860 C05570 C05575 C20522	https://www.genome.jp/kegg-bin/show_pathway?cmt00340/cmt:C00860%09blue/cmt:C05570%09red/cmt:C05575%09red/cmt:C20522%09red
cmt00750	Vitamin B6 metabolism	3	84	29	2896	0.103448	0.0500107	1.30094	0.233698	C00250 C00847 C06055	https://www.genome.jp/kegg-bin/show_pathway?cmt00750/cmt:C00250%09blue/cmt:C00847%09blue/cmt:C06055%09blue
cmt00770	Pantothenate and CoA biosynthesis	3	84	30	2896	0.1	0.0544389	1.26409	0.233698	C00022 C00106 C00864	https://www.genome.jp/kegg-bin/show_pathway?cmt00770/cmt:C00022%09blue/cmt:C00106%09blue/cmt:C00864%09blue
cmt00260	Glycine, serine and threonine metabolism	4	84	50	2896	0.08	0.0552286	1.25784	0.233698	C00022 C00114 C02291 C03232	https://www.genome.jp/kegg-bin/show_pathway?cmt00260/cmt:C00022%09blue/cmt:C00114%09blue/cmt:C02291%09red/cmt:C03232%09blue
cmt00230	Purine metabolism	6	84	95	2896	0.0631579	0.0554137	1.25638	0.233698	C00212 C00262 C00360 C00366 C00387 C04376	https://www.genome.jp/kegg-bin/show_pathway?cmt00230/cmt:C00212%09red/cmt:C00262%09blue/cmt:C00360%09red/cmt:C00366%09blue/cmt:C00387%09blue/cmt:C04376%09blue
cmt00010	Glycolysis / Gluconeogenesis	3	84	31	2896	0.0967742	0.0590493	1.22878	0.233698	C00022 C00267 C06186	https://www.genome.jp/kegg-bin/show_pathway?cmt00010/cmt:C00022%09blue/cmt:C00267%09red/cmt:C06186%09blue
cmt00564	Glycerophospholipid metabolism	4	84	52	2896	0.0769231	0.0621854	1.20631	0.233698	C00114 C00416 C01233 C04230	https://www.genome.jp/kegg-bin/show_pathway?cmt00564/cmt:C00114%09blue/cmt:C00416%09red/cmt:C01233%09blue/cmt:C04230%09red
cmt00760	Nicotinate and nicotinamide metabolism	4	84	55	2896	0.0727273	0.0734495	1.13401	0.233698	C00003 C00022 C01004 C01384	https://www.genome.jp/kegg-bin/show_pathway?cmt00760/cmt:C00003%09red/cmt:C00022%09blue/cmt:C01004%09blue/cmt:C01384%09blue
cmt00330	Arginine and proline metabolism	5	84	78	2896	0.0641026	0.0737995	1.13195	0.233698	C00022 C00077 C01035 C03771 C15699	https://www.genome.jp/kegg-bin/show_pathway?cmt00330/cmt:C00022%09blue/cmt:C00077%09blue/cmt:C01035%09blue/cmt:C03771%09blue/cmt:C15699%09blue
cmt00350	Tyrosine metabolism	5	84	78	2896	0.0641026	0.0737995	1.13195	0.233698	C00022 C00164 C01384 C05588 C05595	https://www.genome.jp/kegg-bin/show_pathway?cmt00350/cmt:C00022%09blue/cmt:C00164%09blue/cmt:C01384%09blue/cmt:C05588%09blue/cmt:C05595%09blue
cmt00520	Amino sugar and nucleotide sugar metabolism	6	84	108	2896	0.0555556	0.0909196	1.04134	0.272759	C00140 C00267 C00357 C00645 C01674 C02713	https://www.genome.jp/kegg-bin/show_pathway?cmt00520/cmt:C00140%09blue/cmt:C00267%09red/cmt:C00357%09blue/cmt:C00645%09blue/cmt:C01674%09blue/cmt:C02713%09red
cmt00480	Glutathione metabolism	3	84	38	2896	0.0789474	0.0960956	1.0173	0.273872	C00077 C00127 C01879	https://www.genome.jp/kegg-bin/show_pathway?cmt00480/cmt:C00077%09blue/cmt:C00127%09red/cmt:C01879%09blue
cmt00240	Pyrimidine metabolism	4	84	65	2896	0.0615385	0.117786	0.928907	0.312518	C00106 C00299 C01168 C02067	https://www.genome.jp/kegg-bin/show_pathway?cmt00240/cmt:C00106%09blue/cmt:C00299%09blue/cmt:C01168%09red/cmt:C02067%09blue
cmt00650	Butanoate metabolism	3	84	42	2896	0.0714286	0.120621	0.918577	0.312518	C00022 C00164 C01384	https://www.genome.jp/kegg-bin/show_pathway?cmt00650/cmt:C00022%09blue/cmt:C00164%09blue/cmt:C01384%09blue
cmt02010	ABC transporters	5	84	93	2896	0.0537634	0.130592	0.884082	0.323642	C00047 C00140 C00212 C00255 C01674	https://www.genome.jp/kegg-bin/show_pathway?cmt02010/cmt:C00047%09blue/cmt:C00140%09blue/cmt:C00212%09red/cmt:C00255%09blue/cmt:C01674%09blue
cmt00460	Cyanoamino acid metabolism	3	84	45	2896	0.0666667	0.140376	0.852707	0.333393	C00079 C00407 C08325	https://www.genome.jp/kegg-bin/show_pathway?cmt00460/cmt:C00079%09red/cmt:C00407%09blue/cmt:C08325%09red
cmt00072	Synthesis and degradation of ketone bodies	1	84	6	2896	0.166667	0.162021	0.790429	0.356584	C00164	https://www.genome.jp/kegg-bin/show_pathway?cmt00072/cmt:C00164%09blue
cmt00600	Sphingolipid metabolism	2	84	25	2896	0.08	0.162652	0.788739	0.356584	C00195 C12144	https://www.genome.jp/kegg-bin/show_pathway?cmt00600/cmt:C00195%09red/cmt:C12144%09red
cmt00970	Aminoacyl-tRNA biosynthesis	3	84	52	2896	0.0576923	0.190168	0.720862	0.368902	C00047 C00079 C00407	https://www.genome.jp/kegg-bin/show_pathway?cmt00970/cmt:C00047%09blue/cmt:C00079%09red/cmt:C00407%09blue
cmt00250	Alanine, aspartate and glutamate metabolism	2	84	28	2896	0.0714286	0.194159	0.711842	0.368902	C00022 C03406	https://www.genome.jp/kegg-bin/show_pathway?cmt00250/cmt:C00022%09blue/cmt:C03406%09blue
cmt00780	Biotin metabolism	2	84	28	2896	0.0714286	0.194159	0.711842	0.368902	C00047 C05921	https://www.genome.jp/kegg-bin/show_pathway?cmt00780/cmt:C00047%09blue/cmt:C05921%09red
cmt00591	Linoleic acid metabolism	2	84	28	2896	0.0714286	0.194159	0.711842	0.368902	C14767 C14827	https://www.genome.jp/kegg-bin/show_pathway?cmt00591/cmt:C14767%09red/cmt:C14827%09red
cmt00680	Methane metabolism	4	84	84	2896	0.047619	0.225267	0.647303	0.40323	C00022 C01031 C03232 C04732	https://www.genome.jp/kegg-bin/show_pathway?cmt00680/cmt:C00022%09blue/cmt:C01031%09red/cmt:C03232%09blue/cmt:C04732%09blue
cmt00730	Thiamine metabolism	2	84	31	2896	0.0645161	0.226375	0.645172	0.40323	C00003 C00022	https://www.genome.jp/kegg-bin/show_pathway?cmt00730/cmt:C00003%09red/cmt:C00022%09blue
cmt00410	beta-Alanine metabolism	2	84	32	2896	0.0625	0.23721	0.624866	0.409727	C00106 C00864	https://www.genome.jp/kegg-bin/show_pathway?cmt00410/cmt:C00106%09blue/cmt:C00864%09blue
cmt00360	Phenylalanine metabolism	3	84	60	2896	0.05	0.251587	0.599312	0.421778	C00022 C00079 C03519	https://www.genome.jp/kegg-bin/show_pathway?cmt00360/cmt:C00022%09blue/cmt:C00079%09red/cmt:C03519%09red
cmt00630	Glyoxylate and dicarboxylate metabolism	3	84	62	2896	0.0483871	0.267422	0.572804	0.427264	C00022 C00988 C02123	https://www.genome.jp/kegg-bin/show_pathway?cmt00630/cmt:C00022%09blue/cmt:C00988%09blue/cmt:C02123%09blue
cmt00030	Pentose phosphate pathway	2	84	35	2896	0.0571429	0.269851	0.568876	0.427264	C00022 C00257	https://www.genome.jp/kegg-bin/show_pathway?cmt00030/cmt:C00022%09blue/cmt:C00257%09red
cmt00280	Valine, leucine and isoleucine degradation	2	84	41	2896	0.0487805	0.334886	0.475104	0.515905	C00164 C00407	https://www.genome.jp/kegg-bin/show_pathway?cmt00280/cmt:C00164%09blue/cmt:C00407%09blue
cmt00190	Oxidative phosphorylation	1	84	16	2896	0.0625	0.376368	0.424388	0.564552	C00003	https://www.genome.jp/kegg-bin/show_pathway?cmt00190/cmt:C00003%09red
cmt00053	Ascorbate and aldarate metabolism	2	84	50	2896	0.04	0.428914	0.36763	0.626874	C00022 C04575	https://www.genome.jp/kegg-bin/show_pathway?cmt00053/cmt:C00022%09blue/cmt:C04575%09blue
cmt00020	Citrate cycle (TCA cycle)	1	84	20	2896	0.05	0.446038	0.350628	0.635604	C00022	https://www.genome.jp/kegg-bin/show_pathway?cmt00020/cmt:C00022%09blue
cmt00051	Fructose and mannose metabolism	2	84	54	2896	0.037037	0.46852	0.329272	0.64651	C00267 C00392	https://www.genome.jp/kegg-bin/show_pathway?cmt00051/cmt:C00267%09red/cmt:C00392%09red
cmt00430	Taurine and hypotaurine metabolism	1	84	22	2896	0.0454545	0.47793	0.320636	0.64651	C00022	https://www.genome.jp/kegg-bin/show_pathway?cmt00430/cmt:C00022%09blue
cmt00040	Pentose and glucuronate interconversions	2	84	56	2896	0.0357143	0.487718	0.311831	0.64651	C00022 C04575	https://www.genome.jp/kegg-bin/show_pathway?cmt00040/cmt:C00022%09blue/cmt:C04575%09blue
cmt00565	Ether lipid metabolism	1	84	25	2896	0.04	0.522397	0.282	0.676741	C01233	https://www.genome.jp/kegg-bin/show_pathway?cmt00565/cmt:C01233%09blue
cmt04070	Phosphatidylinositol signaling system	1	84	29	2896	0.0344828	0.575913	0.239643	0.72949	C00416	https://www.genome.jp/kegg-bin/show_pathway?cmt04070/cmt:C00416%09red
cmt00620	Pyruvate metabolism	1	84	31	2896	0.0322581	0.600404	0.221557	0.743978	C00022	https://www.genome.jp/kegg-bin/show_pathway?cmt00620/cmt:C00022%09blue
cmt00660	C5-Branched dibasic acid metabolism	1	84	34	2896	0.0294118	0.634543	0.197539	0.750619	C00022	https://www.genome.jp/kegg-bin/show_pathway?cmt00660/cmt:C00022%09blue
cmt00400	Phenylalanine, tyrosine and tryptophan biosynthesis	1	84	34	2896	0.0294118	0.634543	0.197539	0.750619	C00079	https://www.genome.jp/kegg-bin/show_pathway?cmt00400/cmt:C00079%09red
cmt00300	Lysine biosynthesis	1	84	35	2896	0.0285714	0.645269	0.190259	0.750619	C00047	https://www.genome.jp/kegg-bin/show_pathway?cmt00300/cmt:C00047%09blue
cmt00561	Glycerolipid metabolism	1	84	38	2896	0.0263158	0.675616	0.1703	0.765756	C00416	https://www.genome.jp/kegg-bin/show_pathway?cmt00561/cmt:C00416%09red
cmt00261	Monobactam biosynthesis	1	84	39	2896	0.025641	0.68515	0.164214	0.765756	C00022	https://www.genome.jp/kegg-bin/show_pathway?cmt00261/cmt:C00022%09blue
cmt00380	Tryptophan metabolism	2	84	83	2896	0.0240964	0.702049	0.153633	0.769554	C00398 C05655	https://www.genome.jp/kegg-bin/show_pathway?cmt00380/cmt:C00398%09blue/cmt:C05655%09blue
cmt00900	Terpenoid backbone biosynthesis	1	84	45	2896	0.0222222	0.736808	0.132646	0.792416	C00022	https://www.genome.jp/kegg-bin/show_pathway?cmt00900/cmt:C00022%09blue
cmt00640	Propanoate metabolism	1	84	48	2896	0.0208333	0.759401	0.119529	0.80159	C00164	https://www.genome.jp/kegg-bin/show_pathway?cmt00640/cmt:C00164%09blue
cmt00440	Phosphonate and phosphinate metabolism	1	84	53	2896	0.0188679	0.792872	0.100797	0.821704	C00022	https://www.genome.jp/kegg-bin/show_pathway?cmt00440/cmt:C00022%09blue
cmt00130	Ubiquinone and other terpenoid-quinone biosynthesis	1	84	71	2896	0.0140845	0.879477	0.0557757	0.895182	C13309	https://www.genome.jp/kegg-bin/show_pathway?cmt00130/cmt:C13309%09blue
cmt00860	Porphyrin and chlorophyll metabolism	1	84	138	2896	0.00724638	0.984435	0.00681304	0.984435	C05775	https://www.genome.jp/kegg-bin/show_pathway?cmt00860/cmt:C05775%09red
